# Supplementary material for: Phylogenetic Analysis of Some Species of the Anopheles hyrcanus Group (Diptera: Culicidae) in China Based on Complete Mitochondrial Genomes
Source: Genes (Basel). 2023 Jul 16;14(7):1453. doi: 10.3390/genes14071453 (PMC10379722; doi:10.3390/genes14071453)
Supplement: Supplementary file 1 [file genes-14-01453-s001.zip]

Archive with 9 entries (9 files):
- Fig. S1.pdf
- Fig. S2.pdf
- Fig. S3.pdf
- Fig. S4.pdf
- Fig. S5.pdf
- Fig. S6.pdf
- Fig. S7.pdf
- Fig. S8.pdf
- Supplement Tables.pdf
